# Supplementary material for: Unveiling the Multifaceted Mechanisms of Antibacterial Activity of Buforin II and Frenatin 2.3S Peptides from Skin Micro-Organs of the Orinoco Lime Treefrog (Sphaenorhynchus lacteus)
Source: Int J Mol Sci. 2018 Jul 25;19(8):2170. doi: 10.3390/ijms19082170 (PMC6121439; doi:10.3390/ijms19082170)
Supplement: Supplementary file 1 [file ijms-19-02170-s001.zip]

Archive with 1 entries (1 files):
- ijms-333445-SI.pdf
